# Supplementary material for: Pharmacological and Genetic Targeting of Inflammatory Chemokine Receptors CCR1, CCR2, and CCR5 in Atherosclerosis: A Systematic Review and Meta‐Analysis of Preclinical Studies
Source: J Am Heart Assoc. 2026 Feb 20;15(5):e041983. doi: 10.1161/JAHA.125.041983 (PMC13055661; doi:10.1161/JAHA.125.041983)
Supplement: Supplementary file 1 — Tables S1–S2 Figures S1–S8 [file JAH3-15-e041983-s001.zip]

Archive with 2 entries (2 files):
- jah370270-sup-0001-AppendixS1.pdf
- PRISMA_2020_checklist.pdf
